# Supplementary material for: Retrospective Analysis of Prognostic Factors in Pediatric Patients with Adrenocortical Tumor from Unique Tertiary Center with Long-Term Follow-Up
Source: J Clin Med. 2022 Nov 9;11(22):6641. doi: 10.3390/jcm11226641 (PMC9692695; doi:10.3390/jcm11226641)
Supplement: Supplementary file 1 [file jcm-11-06641-s001.zip]

Archive with 1 entries (1 files):
- jcm-1968919-supplementary.pdf
